# Supplementary material for: Analysis of Volatile Organic Compounds in Wines from Vitis amurensis Varieties in Xinjiang, China
Source: Foods. 2025 Oct 16;14(20):3521. doi: 10.3390/foods14203521 (PMC12562634; doi:10.3390/foods14203521)
Supplement: Supplementary file 1 [file foods-14-03521-s001.zip]

Archive with 1 entries (1 files):
- foods-3861130-supplementary.pdf
